# Supplementary material for: Cell recruitment and the origins of Anterior-Posterior asymmetries in the Drosophila wing
Source: PLoS One. 2025 Jan 3;20(1):e0313067. doi: 10.1371/journal.pone.0313067 (PMC11698434; doi:10.1371/journal.pone.0313067)
Supplement: S1 File — (CSV) [file pone.0313067.s006.csv]

Shapiro tests for each of the groups
	Case	Region	pvalue	normal	Statistical analysis
0	Control	M - L2	3.7238900404190645e-05	False	Shapiro
1	Control	L2 - L3	6.35854348729481e-06	False	Shapiro
2	Control	L3 - L4	1.5037205685075605e-06	False	Shapiro
3	Control	L4 - L5	3.0421266274061054e-05	False	Shapiro
4	Control	L5 - M	4.422648011703778e-12	False	Shapiro
5	Recruitment impaired	M - L2	0.49343860149383545	True	Shapiro
6	Recruitment impaired	L2 - L3	0.019386748	False	Shapiro
7	Recruitment impaired	L3 - L4	0.4970589578151703	True	Shapiro
8	Recruitment impaired	L4 - L5	0.21203459799289703	True	Shapiro
9	Recruitment impaired	L5 - M	0.7879443764686584	True	Shapiro
Statistical proof after shapiro proof
Since Mann-Whitney U tests were performed in all cases, no test for equal variances was conducted.
PowerMwu is the result of calculating the power of the statistical test using the homemade function monte_carlo_power.
H1: Null hypothesis for the Mann-Whitney U test
	Region	Compasion	test	pvalue	H1	powerMwu
0	M - L2	Control vs Recruitment impaired	mwu	0.095749019	ns	0.398
1	L2 - L3	Control vs Recruitment impaired	mwu	0.276816601	ns	0.272
2	L3 - L4	Control vs Recruitment impaired	mwu	2.4978838833453513e-06	statistical significance	0.998
3	L4 - L5	Control vs Recruitment impaired	mwu	1.9827075610061673e-08	statistical significance	1
4	L5 - M	Control vs Recruitment impaired	mwu	4.677979983353509e-10	statistical significance	1
