# Supplementary material for: Cell recruitment and the origins of Anterior-Posterior asymmetries in the Drosophila wing
Source: PLoS One. 2025 Jan 3;20(1):e0313067. doi: 10.1371/journal.pone.0313067 (PMC11698434; doi:10.1371/journal.pone.0313067)
Supplement: S2 File — (CSV) [file pone.0313067.s007.csv]

Shapiro tests for each of the groups
	Case	pvalue	normal	Statistical analysis
0	Control - Control Pos	1.9222255208774133e-32	False	Shapiro
1	Control - Control Ant	1.596029110053306e-17	False	Shapiro
2	Recruitment impaired - Recruitment impaired Pos	1.2657093861889734e-07	False	Shapiro
3	Recruitment impaired vs. Recruitment impaired Ant	0.006988359	False	Shapiro
Statistical proof after shapiro proof
Since Mann-Whitney U tests were performed in all cases, no test for equal variances was conducted.
H1: Null hypothesis for the Mann-Whitney U test
PowerMT is the result of calculating the power of the statistical test using the homemade function monte_carlo_power.
Exp = Recruitment impaired
	Comparison	test	pvalue	H1	powerMT
0	Control - Control Pos vs. Control - Control Pos	mwu	1	ns	0.04
1	Control - Control Pos vs. Control - Control Ant	mwu	2.910578001274445e-71	statistical significance	1
2	Control - Control Pos vs. ExponExpPos	mwu	9.728996391641312e-42	statistical significance	1
3	Control - Control Pos vs. ExponExpAnt	mwu	9.872035319186721e-05	statistical significance	0.97
4	Control - Control Ant vs. WTonWTPos	mwu	2.910578001274445e-71	statistical significance	1
5	Control - Control Ant vs. Control - Control Ant	mwu	1	ns	0.04
6	Control - Control Ant vs. ExponExpPos	mwu	1.17807698441566e-85	statistical significance	1
7	Control - Control Ant vs. ExponExpAnt	mwu	1.3750239353875856e-29	statistical significance	1
8	ExponExpPos vs. Control - Control Pos	mwu	9.728996391641312e-42	statistical significance	1
9	ExponExpPos vs. Control - Control Ant	mwu	1.17807698441566e-85	statistical significance	1
10	ExponExpPos vs. ExponExpPos	mwu	1	ns	0.042
11	ExponExpPos vs. ExponExpAnt	mwu	1.1057521250533624e-11	statistical significance	1
12	ExponExpAnt vs. Control - Control Pos	mwu	9.872035319186721e-05	statistical significance	0.948
13	ExponExpAnt vs. Control on Control Ant	mwu	1.3750239353875856e-29	statistical significance	1
14	ExponExpAnt vs. ExponExpPos	mwu	1.1057521250533624e-11	statistical significance	1
15	ExponExpAnt vs. ExponExpAnt	mwu	1	ns	0.06
