# Supplementary material for: Cell recruitment and the origins of Anterior-Posterior asymmetries in the Drosophila wing
Source: PLoS One. 2025 Jan 3;20(1):e0313067. doi: 10.1371/journal.pone.0313067 (PMC11698434; doi:10.1371/journal.pone.0313067)
Supplement: S3 File — (CSV) [file pone.0313067.s008.csv]

Shapiro tests for each of the groups
	Case	Region	pvalue	normal	Statistical analysis
0	Control	M_L2	0.002082702	False	Shapiro
1	Control	L2_L3	0.15942348539829254	True	Shapiro
2	Control	L3_L4	0.3720310628414154	True	Shapiro
3	Control	L4_L5	0.3720310628414154	True	Shapiro
4	Control	L5_M	0.08896856	True	Shapiro
5	Recruitment impaired	M_L2	0.23326635360717773	True	Shapiro
6	Recruitment impaired	L2_L3	0.2073894590139389	True	Shapiro
7	Recruitment impaired	L3_L4	0.16502198576927185	True	Shapiro
8	Recruitment impaired	L4_L5	0.16502198576927185	True	Shapiro
9	Recruitment impaired	L5_M	0.053529043	True	Shapiro
Statistical proof after shapiro proof
equal std: result of the test for equal variances with a significance level of 0.05
ttest1: The t-test
pvalur_t-test: p-value from the t-test
H1 t-test: Null hypothesis for the t-test with a significance level of 0.05
pvalue_mwu: p-value from the Mann-Whitney U test
H1_mwu: Null hypothesis for the Mann-Whitney U test with a significance level of 0.05
powerTtestInd: statistical power for the t-test
powerMwu: statistical power for the Mann-Whitney U test
	Region	Comparison	equal std	test1	pvalue_t-test	H1 t-test	test2	pvalue_mwu	H1_mwu	powerTtestInd	powerMwu
0	M_L2	Control vs Recruitment impaired	False	ttest_ind	0.7149562161540258	ns	mwu	1	ns	0.061348602	0.052
1	L2_L3	Control vs Recruitment impaired	False	ttest_ind	0.085726532	ns	mwu	1	ns	0.4972294909409809	0.351
2	L3_L4	Control vs Recruitment impaired	False	ttest_ind	0.4743822739046436	ns	mwu	1	ns	0.13233046516915636	0.083
3	L4_L5	Control vs Recruitment impaired	False	ttest_ind	0.4743822739046436	ns	mwu	1	ns	0.13233046516915636	0.089
4	L5_M	Control vs Recruitment impaired	True	ttest_ind	0.8726956930118336	ns	mwu	1	ns	0.054497013549779705	0.101
