# Supplementary material for: Cell recruitment and the origins of Anterior-Posterior asymmetries in the Drosophila wing
Source: PLoS One. 2025 Jan 3;20(1):e0313067. doi: 10.1371/journal.pone.0313067 (PMC11698434; doi:10.1371/journal.pone.0313067)
Supplement: S4 File — (CSV) [file pone.0313067.s009.csv]

Shapiro tests for each of the groups
	Case	data	pvaue	normal	Statistical analysis
0	Control	eccentricity	0.020180449	False	Shapiro
1	Recruitment impaired	eccentricity	0.020180449	False	Shapiro
Statistical proof after shapiro proof
Since Mann-Whitney U tests were performed in all cases, no test for equal variances was conducted.
PowerMwu is the result of calculating the power of the statistical test using the homemade function monte_carlo_power.
	Comparison	test	pvalue	powerMwu
0	Control vs. Recruitment impaired	mwu	0.005250605	0.857
