# Supplementary material for: Cell recruitment and the origins of Anterior-Posterior asymmetries in the Drosophila wing
Source: PLoS One. 2025 Jan 3;20(1):e0313067. doi: 10.1371/journal.pone.0313067 (PMC11698434; doi:10.1371/journal.pone.0313067)
Supplement: S5 File — (PY) [file pone.0313067.s010.py]

def monte_carlo_power(control, experimental, num_simulations=1000, alpha=0.05):
    count = 0
    for _ in range(num_simulations):
        # Sampling with replacement from the original data
        sample_control = np.random.choice(control, size=len(control), replace=True)
        sample_experimental = np.random.choice(experimental, size=len(experimental), replace=True)
        
        #  Mann-Whitney U test
        stat, p_value = mannwhitneyu(sample_control, sample_experimental, alternative='two-sided')
        
        # Count how many times we reject the null hypothesis
        if p_value < alpha:
            count += 1
    
    # Calculate the power as the percentage of simulations where we reject the null hypothesis
    power = count / num_simulations
    return power
